# Supplementary material for: Articaine versus Lidocaine in only buccal infiltration anesthesia for the extraction of mandibular anterior teeth. A prospective split-mouth randomized-controlled clinical study
Source: BMC Oral Health. 2023 Aug 28;23:604. doi: 10.1186/s12903-023-03292-5 (PMC10463316; doi:10.1186/s12903-023-03292-5)
Supplement: Supplementary file 1 — Supplementary Material 1 [file 12903_2023_3292_MOESM1_ESM.xlsx]

## Sheet: Sheet 1
sheet 1: showing the demographic data
Patient	Age	Gender
1	60	M
2	60	M
3	63	M
4	65	F
5	66	F
6	53	M
7	49	F
8	30	M
9	60	F
10	55	F
11	45	M
12	66	M
13	69	M
14	70	F
15	66	F
16	64	M
17	60	M
18	61	M
19	64	M
20	69	M
21	70	M
22	68	M
23	66	M
24	61	M
25	69	M
26	44	M
27	54	M
28	60	F
29	51	F
30	58	F
31	60	M

## Sheet: Sheet 2
sheet 2: showing a comparison of Visual Analogue Scale (VAS) following extraction,post anethesthetic comlication, necessity for additional anethesia and the extracted tooth between the study and control groups.
Group	Side	VAS during extraction	Tooth type	Necessity for additional LA	post anesthetic complications
1	R	1	Lateral	NO	NO
1	R	1	Lateral	NO	NO
1	R	1	Canine	NO	NO
1	R	2	Central	NO	NO
1	L	2	Lateral	NO	NO
1	L	1	Canine	NO	NO
1	L	1	Canine	NO	NO
1	L	2	Central	NO	NO
1	L	3	Central	NO	NO
1	L	2	Central	NO	NO
1	R	1	Canine	NO	NO
1	L	2	Lateral	NO	NO
1	L	0	Canine	NO	NO
1	R	0	Central	NO	NO
1	L	2	Canine	NO	NO
1	L	2	Central	NO	NO
1	R	1	Lateral	NO	NO
1	L	0	Canine	NO	NO
1	R	2	Canine	NO	NO
1	L	2	Lateral	NO	NO
1	L	3	Canine	NO	NO
1	L	1	Lateral	NO	NO
1	R	0	Lateral	NO	NO
1	R	0	Central	NO	NO
1	L	0	Canine	NO	NO
1	L	2	Canine	NO	NO
1	L	1	Lateral	NO	NO
1	L	1	Canine	NO	NO
1	R	0	Central	NO	NO
1	R	0	Canine	NO	NO
1	L	0	Lateral	NO	NO
2	L	2	Lateral	NO	NO
2	L	2	Canine	NO	NO
2	L	1	Central	NO	NO
2	L	2	Central	NO	NO
2	R	2	Central	NO	NO
2	R	3	Canine	NO	NO
2	R	2	Canine	NO	NO
2	R	1	Lateral	NO	NO
2	R	3	Central	NO	NO
2	R	2	Canine	NO	NO
2	L	0	Central	NO	NO
2	R	0	Canine	NO	NO
2	R	1	Lateral	NO	NO
2	L	2	Lateral	NO	NO
2	R	1	Central	NO	NO
2	R	1	Canine	NO	NO
2	L	2	Canine	NO	NO
2	R	1	Lateral	NO	NO
2	L	2	Lateral	NO	NO
2	R	1	Lateral	NO	NO
2	R	3	Canine	NO	NO
2	R	3	Canine	NO	NO
2	L	0	Canine	NO	NO
2	L	1	Central	NO	NO
2	R	2	Lateral	NO	NO
2	R	2	Canine	NO	NO
2	R	1	Lateral	NO	NO
2	R	3	Canine	NO	NO
2	L	2	Lateral	NO	NO
2	L	3	Central	NO	NO
2	R	2	Central	NO	NO
group 1 : articain group, group 2: lidocaine group
